# Supplementary material for: Healthful Plant-Based Diets and Cognitive Function in Older Adults: Mediation by Nutritional Status and Modification by Urban–Suburban Location and Gender in a Shanghai Community-Based Study
Source: Nutrients. 2026 Jan 19;18(2):316. doi: 10.3390/nu18020316 (PMC12845157; doi:10.3390/nu18020316)
Supplement: Supplementary file 1 [file nutrients-18-00316-s001.zip]

Archive with 1 entries (1 files):
- nutrients-4069251-supplementary.pdf
